# Supplementary material for: The Cost-Effectiveness of Expanding Vaccination with a Cell-Based Influenza Vaccine to Low Risk Adults Aged 50 to 64 Years in the United Kingdom
Source: Vaccines (Basel). 2021 Jun 4;9(6):598. doi: 10.3390/vaccines9060598 (PMC8228189; doi:10.3390/vaccines9060598)
Supplement: Supplementary file 1 [file vaccines-09-00598-s001.zip]

Archive with 1 entries (1 files):
- vaccines-1214550-supplementary.pdf
